# Supplementary material for: Real-imaging cDNA-AFLP transcript profiling of pancreatic cancer patients: Egr-1 as a potential key regulator of muscle cachexia
Source: BMC Cancer. 2012 Jun 21;12:265. doi: 10.1186/1471-2407-12-265 (PMC3465185; doi:10.1186/1471-2407-12-265)
Supplement: Additional file 2 — Table S1.Candidate biomarkers for cachexia progression. Legend: diff. - differential gene expression: ”+” cachexiaspecific upregulation,“-“cachexia-specific downregulation. [file 1471-2407-12-265-S2.xls]

## Sheet: Tabelle1
Table S1. Candidate biomarkers for cachexia progression
Acc. Nr.	Gene description		diff.	E-value
MUSCLE CONTRACTION AND DEVELOPMENT
AF182035	actin-alpha (ACTA1), skeletal muscle		+	2e-74
BC007442	actin-gamma 1		+	1e-23
NM_173201	ATPase, Ca++ transporting, fast twitch 1 (ATP2A1)		+	0.0
AAB25838	myocyte enhancer-binding factor 2 (MEF2)		+	2E-17
NM_206820	myosin binding protein C, slow type (MYBPC1)		+	1e-85
NM_000257	myosin, heavy chain, cardiac beta		-	2e-177
AY520817	myosin, heavy chain, isoform SM2 (MYH11)		+	1e-108
NM_000432	myosin, regulatory light chain, slow (MYL2)		+	0.0
BC016372	myosin, regulatory light chain (MRCL3)		+	9e-102
NM_013262	myosin, regulatory light chain interacting		+	1e-75
BC025753	myozenin 1		+	3e-76
NM_004543	nebulin		+	3e-50
NM_006175	nebulin-related anchoring protein		-	4e-26
CAD12456	titin		+	1e-135
NM_133432	titin novex-1 Isoform		+	3e-32
AAH17810	tropomodulin 4 (muscle)		+	6e-45
BC007433	tropomyosin 1 (alpha)		+	2e-58
NM_003289	tropomyosin 2 (beta) (TPM2)		+	6e-100
AY550970	troponin I (TNNI1), slow-twitch skeletal		+	0.0
BC050446	troponin T type 3, fast-twitch skeletal		+	9e-80
ACTIN CYTOSKELETON REARRANGEMENT
NM_001103	actinin, alpha 2 (ACTN2)		+	0.0
AF005213	ankyrin 1 (ANK1)		-	9e-26
BC007559	calcium channel, L type (CACNA1)		+	3e-57
NM_000069	calcium channel, L type, S subunit (CACNA1S)		+	7e-160
NM_001231	calsequestrin 1 (fast-twitch, skeletal muscle) (CASQ1)		+	4e-165
NG_011799	collagen, type V, alpha 2 (COL5A2)		-	7e-34
NM_001937	dermatopontin (DPT)		+	5e-75
NM_015548	dystonin (DST), transcript variant 1eA		+	1e-33
BC014594	GABA(A) receptor-associated protein-like 2		+	0.0
NM_1002880	PKD2 interactor, golgi and endoplasmic reticulum associated		-	3E-18
BT019922	prostaglandin D2 synthase		+	1e-118
AK056588	sarcalumenin		-	1e-82
BC053521	spectrin alpha 1 (alpha-fodrin)		-	7E-06
AF109135	supervillin (SVIL)		+	0.0
NM_022473	zinc finger protein 106 homolog (ZFP106)		-	2e-150
BC106044	Rho GDP-dissociation inhibitor (GDI) alpha		+	6e-109
NM_001175	Rho GDP-dissociation Inhibitor (GDI) beta		-	2e-49
BC042624	synaptopodin		+	4e-119
NM_024875	synaptopodin 2-like (SYNPO2L)		+	1e-157
BC030573	vimentin		+	3e-110
BC013847	vinculin		+	2e-97
BC069197	autocrine motility factor receptor		+	3e-89
AAG38940	calcineurin-binding protein calsarcin-2		+	7E-4
BC082246	caveolin 1		+	1e-80
BC012318	cofilin 1		+	1e-43
NM_021914	cofilin 2 (CFL2)		+	3e-57
NM_020307	cyclin L1 (CCNL1)		+	4e-72
BC000312	cyclin-dependent kinase inhibitor 1A (p21)		+	9e-57
AB072359	slingshot 2A (hSSH-2A)		-	3E-04
PROTEIN DEGRADATION
AF209502	calpain (CAPN3)		+	2e-150
NR_028104	DDB1 and CUL4 associated factor 8 (DCAF8)		-	1e-77
AK226162	guanine nucleotide exchange factor (GNEF)		+	0.0
NM_003922	E3 ubiquitin-protein ligase HERC1		+	0.0
BC022804	huntingtin interacting protein 2 (HIP2)		+	1E-15
NM_005885	membrane-associated ring finger 6 (MARCH6)		-	2e-61
BC008908	MID1 interacting protein 1		+	2e-118
NM_144962	phosphatidylethanolamine-binding protein 4		+	4e-117
NM_005040	prolylcarboxypeptidase (angiotensinase C) (PRCP)		-	1e-36
BC103998	protease serine 2 isoform B		-	1e-50
BC013008	proteasome beta 3 subunit		+	9e-88
AAH00835	proteasome beta 6 subunit		+	8e-61
BC019111	sequestosome 1		+	2e-62
BC046151	target of myb1 (TOM1)		-	4e-100
BC005187	ubiquitine-fold modifier conjugating (UFC1)		+	2e-144
XM_371254	ubiquitin specific protease 24 (USP24)		+	4e-34
AAH05187	Ufm1-conjugating enzyme 1		+	3e-37
MITOCHONDRIAL PROTEINS
BC033009	alcohol dehydrogenase IB (class I), beta polypeptide		+	1e-27
BC070165	ATPase, H+ transporting, mitochondrial F0		+	2e-86
BC136671	acyl-Coenzyme A thioesterase 9		+	1e-150
BC001689	carnitine/acylcarnitine translocase		+	1e-75
NM_005181	carbonic anhydrase III muscle specific (CA3)		+	9e-175
BC007462	creatine kinase, muscle		+	6E-16
L31409	creatine transporter		+	5e-54
AAU08540	cytochrome c oxidase subunit 3		-	2e-20
AK124693	diacylglycerol kinase, zeta (DGKZ)		+	7e-38
GU056815	haplogroup L3e1 mitochondrion		-	8e-65
BC001917	malate dehydrogenase 2, NAD (mt)		+	6e-125
BC007672	NADH dehydrogenase subunit 1		+	3e-88
NM_003819	NADH dehydrogenase (ubiquinone) Fe-S protein 2		+	6e-24
NM_004550	NADH-ubiquinone oxidoreductase NDUFS2 subunit		+	4e-28
UTILIZATION AND TRANSPORT OF GLYCOGEN OR GLUCOSE
AY866483	fructose-1,6-bisphosphatase 1 (FBP1)		-	1e-105
BC008730	hexokinase 1, transcript variant 1		-	1e-61
BC016282	methylmalonyl Coenzyme A mutase		+	3e-56
NM_000289	phosphofructokinase, muscle (PFKM)		+	1e-107
NM_182471	pyruvate kinase, muscle (PKM2)		+	0.0
NM_001064	transketolase (Wernicke-Korsakoff syndrome) (TKT)		+	9E-05
NM_139169	TruB pseudouridine (psi) synthase homolog 1		+	4E-57
ACUTE PHASE RESPONSE
BC011991	alpha-1 antitrypsin (SERPINA1)		+	1e-173
NM_000014	alpha-2 macroglobulin		+	6e-178
NM_021871	fibrinogen, alpha chain isoform		+	6e-150
NM_021870	fibrinogen, gamma chain		+	0.0
NUCLEAR LOCALIZATION SIGNAL
NM_153340	ataxin 7-like 2 (ATXN7L2)		+	1e-121
BC003009.1	karyopherin alpha 1 (importin alpha 5)		-	2e-29
NM_002271	karyopherin beta 3 (importin 5)		-	4e-26
NM_022463	nucleoredoxin (NXN)		-	2e-62
NM_002271	RAN binding protein 5		-	1e-27
NM_203346	vigilin (HDLP)		-	7e-81
HYPOXIA (NOTCH SIGNALING)
X74210	adenylate cyclase		-	1E-05
NM_003670	bHLHB2 transcription factor DEC1		+	8e-45
AB044088	bHLHB2 transcription factor DEC2		+	6e-78
NM_080732	egl nine homolog 2 (EGLN2)		+	6e-100
NM_005524	hairy and enhancer of split 1 (HES1)		+	7e-103
NM_138820	HIG1 domain family, member 2A (HIGD2A)		+	6e-122
TRANSCRIPTION AND TRANSLATION
BC032782	split hand/foot malformation type 1		+	5e-96
AB100262	chromatin modifying protein 4A (CHMP4A)		-	8e-149
NM_007158	cold shock domain containing E1 (CSDE1)		-	2e-176
NM_001964	early growth response 1 (EGR-1)		+	4e-70
AY245430	elongation factor binding protein eEF1A2		+	1e-58
AY062434	elongation factor 1-alpha 1 (EEF1A1L14)		-	2e-175
NM_013302	elongation factor-2 kinase eEF2K		-	8e-116
BC070065	forkhead box O1A (FOXO1A)		+	6e-89
BC070484	general transcription factor II, isoform 4		-	1e-59
NG_012070	growth differentiation factor 1 (GDF1)		+	0.0
BC108253	immediate early response 5 (IER-5)		+	0.0
BC006534	kelch repeat and BTB (POZ) domain containing 10		+	1e-78
NM_002397	MADS box transcription enhancer factor 2		+	7e-84
NM_003204	nuclear factor (erythroid-derived 2)-like 1 (NFE2L1)		-	3e-81
BC008002	pleckstrin homology domain containing (RUN)		+	6e-92
NM_021871	poly(A) binding protein 4 (PABPC4)		+	1e-132
NM_016480	poly(A) binding protein, interacting protein 2 (PAIP2)		+	5e-82
BC088373	ribosomal protein L3		+	1e-42
BC001365	ribosomal protein L4		-	3e-114
BC008850	ribosomal protein L7		+	4e-88
NM_001009	ribosomal protein S5		+	1e-59
BC159099	Snf2-related CREBBP activator protein		+	0.0
BT019652	TAF9 RNA polymerase II		+	1e-64
BC006547	translation elongation factor 2		+	0.0
NM_003908	translation initiation factor 2 (eIF4S2)		-	1e-62
NM_001416	translation initiation factor 4 (eIF4A1)		+	2e-96
AK316344	translation initiation factor 3 (eIF3)		+	1e-156
NM_003908	translation initiation factor eIF-2 beta chain		-	1e-62
BC105973	translational release factor 1-like		-	4E-17
AF480462	mixed lineage kinase-related kinase MRK-beta		-	4e-129
NM_139121	YY1 associated protein 1 (YY1AP1)		+	5E-16
AY771351	zinc finger protein 36, C3H type		+	7e-112
CANCER-ASSOCIATED PROTEINS
AF533705	breast cancer-associated protein		+	4e-37
BC000916	BAX inhibitor 1		-	3e-133
EF119711	cardiomyopathy associated 3 (beta-xin)		+	1e-48
BC111530	cardiomyopathy associated 5		+	3e-155
NM_005870	cell growth inhibiting protein 38		+	3e-111
NM_005340	histidine triad nucleotide binding protein 1 (HINT1)		+	3e-29
NM_005181	interleukin 32 (IL32), transcript variant 1		+	0.0
NM_005564	lipocalin 2 (LCN2)		-	5e-88
BC040043	steroid receptor RNA activator 1		-	5e-67
AAR99517	STRF6 putative protein		-	8E-13
BC051850	transmembrane protein induced by TNF-alpha		+	4e-118
BC052333	tumor protein, translationally-controlled 1		+	3e-149
MISCELANOUS
NM_002534	2',5'-oligoadenylate synthetase 1 (OAS1)		-	3e-45
BC025981	angiomotin like 2		+	4e-126
NM_144583	ATPase, H+ transporting (ATP6V1C2)		-	2e-66
NM_000702	ATPase, Na+/K+ transporting, alpha 2 (ATP1A2)		-	6e-135
BC107854	ATPase, vacuolar, subunit F		+	2e-86
NM_007371	bromodomain containing 3 (BRD3)		-	6e-111
NM_014169	chromatin modifying protein 4A (CHMP4A)		-	7e-142
AK093399	clusterin (apolipoprotein J)		+	9e-119
AAH51764	damage-specific DNA binding protein		-	5e-32
NM_012266	DnaJ (Hsp40) homolog, subfamily B,member 5		+	3e-55
NM_004090	dual specificity phosphatase 3 (DUSP3)		-	2e-88
NM_002013	FK506-binding protein 3		+	4e-110
BC031564	FN5 protein		-	6e-61
NM_004446	glutamyl-prolyl-tRNA synthetase (EPRS)		-	6e-38
NM_000182	HADHA (trifunctional protein), alpha subunit		+	2e-74
AB005803	histidine-rich glycoprotein		+	2e-74
NM_000884	inosine monophosphate dehydrogenase 2		-	5e-55
BC009210	mesoderm development candidate 2		-	1e-70
NM_017755	NOL1/NOP2/Sun domain family 2 (NSUN2)		+	3e-64
AAL15445	NRAS-related protein		-	2e-45
NM_014644	phosphodiesterase 4D interacting protein		+	0.0
BC008002	pleckstrin homology domain containing (RUN)		+	6e-92
BC012334	proline synthetase co-transcribed homolog		+	3e-84
BC031043	proline-rich protein HaeIII subfamily		+	2e-64
BC015812	promethin		-	5e-119
NR_024554.2	Rho-related BTB domain containing 1		-	3e-178
AY645741	Sea-Cau-2 MHC class Ib antigen		+	4e-126
BC005840	selenoprotein S, transcript variant 2		-	5e-78
AF159295	serine/threonine protein kinase Kp78		+	4e-117
NM_016009	SH3-domain GRB2-like endophilin B1		-	1e-129
NM_002872	small GTP binding protein Rac2		-	1e-43
NM_005629	solute carrier family 6 (neurotransmitter) transporter)		+	1e-105
BC008424	spermidine/spermine N1-acetyltransferase		+	6e-103
BC008482	voltage-dependent anion channel 1		+	4e-104
BC053687	zinc finger protein 22 (KOX 15)		-	7e-51
